# Supplementary material for: Navigating Uncertainties in RT-qPCR and Infectivity Assessment of Norovirus
Source: Food Environ Virol. 2025 Mar 8;17(1):22. doi: 10.1007/s12560-024-09632-0 (PMC11890344; doi:10.1007/s12560-024-09632-0)
Supplement: Supplementary file 1 — Supplementary file1 (ZIP 817 KB) [file 12560_2024_9632_MOESM1_ESM.zip]

Archive with 10 entries (9 files):
- Data and R codes R1/
- __MACOSX/._Data and R codes R1
- Data and R codes R1/TCID50_plaque assay.xlsx
- __MACOSX/Data and R codes R1/._TCID50_plaque assay.xlsx
- Data and R codes R1/pfu_ct_022124.xlsx
- __MACOSX/Data and R codes R1/._pfu_ct_022124.xlsx
- Data and R codes R1/GC2Inf article codes_NM122524.pdf
- __MACOSX/Data and R codes R1/._GC2Inf article codes_NM122524.pdf
- Data and R codes R1/tv_std_curve.xlsx
- __MACOSX/Data and R codes R1/._tv_std_curve.xlsx
