# Supplementary material for: Navigating Uncertainties in RT-qPCR and Infectivity Assessment of Norovirus
Source: Food Environ Virol. 2025 Mar 8;17(1):22. doi: 10.1007/s12560-024-09632-0 (PMC11890344; doi:10.1007/s12560-024-09632-0)
Supplement: Supplementary file 1 — Supplementary file1 (ZIP 817 KB) [file 12560_2024_9632_MOESM1_ESM.zip › Data and R codes R1/TCID50_plaque assay.xlsx]

## Sheet: tcid50 raw data
dil	rep	logpfuml	logTCID50ml
0	1	6.7	5.4677
0	2	6.7	5.90103
0	3	6.7	6.05103
-1	1	5.7	4.98285
-1	2	5.7	4.80103
-1	3	5.7	4.92603
-2	1	4.7	3.80103
-2	2	4.7	4.13436
-2	3	4.7	3.92603
-3	1	3.7	2.92603
-3	2	3.7	2.80103
-3	3	3.7	2.98285
-4	1	2.7	2.46797
-4	2	2.7	2.46797
-4	3	2.7	1.98285
-5	1	1.7	1.4677
-5	2	1.7	1.4677
-5	3	1.7	1.67603
-6	1	0.7	1.4677
-6	2	0.7	1.4677
-6	3	0.7	1.4677
